# Supplementary material for: Validity of Interviewer-Administered 24-h Dietary Recalls in Older Korean Women: A Pilot Study
Source: Nutrients. 2023 Apr 4;15(7):1757. doi: 10.3390/nu15071757 (PMC10096839; doi:10.3390/nu15071757)
Supplement: Supplementary file 1 [file nutrients-15-01757-s001.zip]

Archive with 1 entries (1 files):
- nutrients-2023451-SI.pdf
